# Supplementary material for: Electrodeposited rGO/AuNP/MnO2 Nanocomposite-Modified Screen-Printed Carbon Electrode for Sensitive Electrochemical Sensing of Arsenic(III) in Water
Source: Biosensors (Basel). 2023 May 21;13(5):563. doi: 10.3390/bios13050563 (PMC10216768; doi:10.3390/bios13050563)
Supplement: Supplementary file 1 [file biosensors-13-00563-s001.zip]

Archive with 1 entries (1 files):
- biosensors-2370354-supplementary.pdf
